# Supplementary material for: The Gfr Uptake System Provides a Context‐Dependent Fitness Advantage to Salmonella Typhimurium SL1344 During the Initial Gut Colonization Phase
Source: Mol Microbiol. 2025 Oct 13;124(6):507–20. doi: 10.1111/mmi.70027 (PMC12675984; doi:10.1111/mmi.70027)
Supplement: Supplementary file 3 — Table S2: mmi70027‐sup‐0003‐TableS2.xlsx. [file MMI-124-507-s002.xlsx]

## Sheet: Gfr
Table S2 LCM microbiota and BLAST results for Gfr Frl orthologues
	qseqid	sseqid	pident	length	qlen	qcovs	evalue	bitscore	qstart	qend	sstart	send	Species	mOTU
	lcl|FQ312003.1_prot_CBW20555.1_4469	contig_22	38.129	139	140	99	7.89e-24	95.9	3	140	5954576	5954989	Enterocloster aldenensis	mOTUv4.0_002994
	lcl|FQ312003.1_prot_CBW20555.1_4469	contig_22	30.328	122	140	99	1.2e-13	66.6	4	124	5475745	5476068	Enterocloster aldenensis	mOTUv4.0_002994
	lcl|FQ312003.1_prot_CBW20556.1_4470	contig_22	59.333	150	153	100	4.91e-51	174	1	149	5955004	5955453	Enterocloster aldenensis	mOTUv4.0_002994
	lcl|FQ312003.1_prot_CBW20556.1_4470	contig_22	37.584	149	153	100	9.13e-28	107	1	149	5970411	5970857	Enterocloster aldenensis	mOTUv4.0_002994
	lcl|FQ312003.1_prot_CBW20556.1_4470	contig_22	33.793	145	153	100	4.01e-22	91.7	4	148	5472512	5472946	Enterocloster aldenensis	mOTUv4.0_002994
	lcl|FQ312003.1_prot_CBW20556.1_4470	contig_44	30.534	131	153	86	2.26e-14	69.3	2	132	1250509	1250895
	lcl|FQ312003.1_prot_CBW20557.1_4471	contig_22	47.899	238	259	92	1.07e-49	175	1	237	5955491	5956204	Enterocloster aldenensis	mOTUv4.0_002994
	lcl|FQ312003.1_prot_CBW20557.1_4471	contig_22	44.681	235	259	92	3.66e-34	130	1	234	5970914	5971615	Enterocloster aldenensis	mOTUv4.0_002994
	lcl|FQ312003.1_prot_CBW20557.1_4471	contig_22	36.444	225	259	92	3.56e-27	110	3	226	5473018	5473689	Enterocloster aldenensis	mOTUv4.0_002994
	lcl|FQ312003.1_prot_CBW20557.1_4471	contig_22	33.333	192	259	92	3.16e-14	72.4	45	234	5550562	5551131	Enterocloster aldenensis	mOTUv4.0_002994
	lcl|FQ312003.1_prot_CBW20558.1_4472	contig_22	51.711	263	278	100	1.86e-89	290	16	278	5956266	5957054	Enterocloster aldenensis	mOTUv4.0_002994
	lcl|FQ312003.1_prot_CBW20558.1_4472	contig_22	51.128	266	278	100	1.26e-86	282	14	277	5971732	5972526	Enterocloster aldenensis	mOTUv4.0_002994
	lcl|FQ312003.1_prot_CBW20558.1_4472	contig_22	46.947	262	278	100	5.56e-67	226	1	258	5473755	5474537	Enterocloster aldenensis	mOTUv4.0_002994
	lcl|FQ312003.1_prot_CBW20558.1_4472	contig_22	36.26	262	278	100	4.73e-45	162	20	278	5551225	5552010	Enterocloster aldenensis	mOTUv4.0_002994
	lcl|FQ312003.1_prot_CBW20558.1_4472	contig_22	33.84	263	278	100	7.41e-37	139	19	267	1380543	1381304	Enterocloster aldenensis	mOTUv4.0_002994
	lcl|FQ312003.1_prot_CBW20558.1_4472	contig_22	33.579	271	278	100	8.7e-31	121	16	263	4201383	4200589	Enterocloster aldenensis	mOTUv4.0_002994
	lcl|FQ312003.1_prot_CBW20558.1_4472	contig_44	32.7	263	278	90	5.7e-35	133	19	267	1251822	1252583
	lcl|FQ312003.1_prot_CBW20560.1_4474	contig_22	39.286	336	336	100	5.1e-77	257	1	336	5957094	5958089	Enterocloster aldenensis	mOTUv4.0_002994
	lcl|FQ312003.1_prot_CBW20560.1_4474	contig_22	36.391	338	336	100	7.74e-69	233	1	336	5939168	5940178	Enterocloster aldenensis	mOTUv4.0_002994
	lcl|FQ312003.1_prot_CBW20560.1_4474	contig_22	35.207	338	336	100	7.55e-66	225	1	336	5966210	5967220	Enterocloster aldenensis	mOTUv4.0_002994
	lcl|FQ312003.1_prot_CBW20560.1_4474	contig_46	34.483	348	336	100	1.8e-61	212	1	336	3341098	3340088	Enterocloster clostridioformis (YL32)	mOTUv4.0_001557
	lcl|FQ312003.1_prot_CBW20560.1_4474	contig_46	30.861	337	336	100	2.65e-51	183	1	336	1787654	1786662	Enterocloster clostridioformis (YL32)	mOTUv4.0_001557
	lcl|FQ312003.1_prot_CBW20560.1_4474	contig_54	34.118	340	336	100	5.89e-55	193	1	336	582659	583651

## Sheet: Frl
	qseqid	sseqid	pident	length	qlen	qcovs	evalue	bitscore	qstart	qend	sstart	send	Species	mOTU
	P45539	contig_46	55.023	438	445	98	1.45e-139	442	3	440	3344876	3343563	Enterocloster clostridioformis (YL32)	mOTUv4.0_001557
	P45539	contig_22	42.308	52	445	81	8.13e-12	45.1	3	54	3064224	3064069	Enterocloster aldenensis	mOTUv4.0_002994
	P45539	contig_22	35.593	59	445	81	8.13e-12	43.5	63	121	3064060	3063884	Enterocloster aldenensis	mOTUv4.0_002994
	P45539	contig_22	35.366	82	445	81	1.2e-05	48.1	3	82	5225680	5225447	Enterocloster aldenensis	mOTUv4.0_002994
	P0AC00	contig_27	43.86	342	340	100	3.27e-92	301	1	340	102757	103779	Blautia pseudococcoides (YL58)	mOTUv4.0_046946
	P45541	contig_46	51.648	273	276	99	3.51e-96	309	1	273	3348435	3347617	Enterocloster clostridioformis (YL32)	mOTUv4.0_001557
	P45541	contig_22	33.935	277	276	99	2.42e-54	189	1	275	5964434	5965264	Enterocloster aldenensis	mOTUv4.0_002994
	P45543	contig_46	44.015	259	261	99	5.72e-66	222	4	261	3342649	3341873	Enterocloster clostridioformis (YL32)	mOTUv4.0_001557
	P45543	contig_46	40.288	278	261	99	7.24e-61	207	4	261	1786631	1785801	Enterocloster clostridioformis (YL32)	mOTUv4.0_001557
	P45543	contig_46	34.615	260	261	99	3.44e-52	182	4	261	3350957	3350178	Enterocloster clostridioformis (YL32)	mOTUv4.0_001557
	P45543	contig_27	41.473	258	261	99	1.24e-56	195	4	261	101198	101968	Blautia pseudococcoides (YL58)	mOTUv4.0_046946
	P45543	contig_54	34.848	264	261	97	5.27e-38	141	1	252	585075	585860
	P45543	contig_22	39.286	56	261	100	2.69e-05	45.4	189	244	3541975	3541808	Enterocloster aldenensis	mOTUv4.0_002994
	P45543	contig_69	38.462	78	261	99	1.13e-07	52.8	182	259	4779615	4779848	Blautia_A sp900551075	mOTUv4.0_121559
	P45543	contig_69	40.244	82	261	99	1.56e-06	49.3	181	260	630183	630425	Blautia_A sp900551075	mOTUv4.0_121559
	P45543	contig_69	32.353	68	261	99	0.000496	41.6	185	252	3553232	3553029	Blautia_A sp900551075	mOTUv4.0_121559
	P45543	contig_44	30.986	71	261	97	2.07e-05	45.8	189	259	1307074	1307286
	P45544	contig_22	31.278	227	243	99	1.02e-22	96.7	12	234	5965942	5965277	Enterocloster aldenensis	mOTUv4.0_002994
	P45544	contig_22	30.093	216	243	99	9.32e-21	90.9	12	226	5931809	5931171	Enterocloster aldenensis	mOTUv4.0_002994
	P45544	contig_22	36.25	80	243	99	1.88e-11	63.5	12	91	5509022	5508783	Enterocloster aldenensis	mOTUv4.0_002994
	P45544	contig_22	39.726	73	243	99	5.51e-10	59.3	16	88	5351901	5352119	Enterocloster aldenensis	mOTUv4.0_002994
	P45544	contig_22	38.667	75	243	99	1.08e-09	58.5	10	84	3657822	3658046	Enterocloster aldenensis	mOTUv4.0_002994
	P45544	contig_22	42.188	64	243	99	1.92e-08	54.7	12	75	5219139	5218948	Enterocloster aldenensis	mOTUv4.0_002994
	P45544	contig_22	35.294	68	243	99	4.68e-08	53.5	8	75	1084810	1085013	Enterocloster aldenensis	mOTUv4.0_002994
	P45544	contig_22	40.678	59	243	99	1.44e-07	52	20	78	5298580	5298404	Enterocloster aldenensis	mOTUv4.0_002994
	P45544	contig_22	36.232	69	243	99	5.41e-06	47.4	10	78	6007818	6008024	Enterocloster aldenensis	mOTUv4.0_002994
	P45544	contig_22	38.095	63	243	99	1.09e-05	46.2	13	75	3139599	3139411	Enterocloster aldenensis	mOTUv4.0_002994
	P45544	contig_22	42.553	47	243	99	1.16e-05	46.2	29	75	3236826	3236966	Enterocloster aldenensis	mOTUv4.0_002994
	P45544	contig_22	40.984	61	243	99	2.03e-05	45.4	19	75	1504043	1503861	Enterocloster aldenensis	mOTUv4.0_002994
	P45544	contig_22	41.27	63	243	99	5.56e-05	44.3	13	75	1938016	1937828	Enterocloster aldenensis	mOTUv4.0_002994
	P45544	contig_22	37.313	67	243	99	5.87e-05	43.9	19	85	5136498	5136304	Enterocloster aldenensis	mOTUv4.0_002994
	P45544	contig_22	43.137	51	243	99	0.000107	43.1	32	82	5049480	5049328	Enterocloster aldenensis	mOTUv4.0_002994
	P45544	contig_22	42.553	47	243	99	0.000134	43.1	29	75	326501	326641	Enterocloster aldenensis	mOTUv4.0_002994
	P45544	contig_22	33.824	68	243	99	0.000207	42.4	10	77	5831716	5831919	Enterocloster aldenensis	mOTUv4.0_002994
	P45544	contig_22	31.148	61	243	99	0.000344	41.6	16	76	4488091	4487909	Enterocloster aldenensis	mOTUv4.0_002994
	P45544	contig_44	42.424	66	243	85	1.09e-09	58.5	10	75	685715	685518
	P45544	contig_44	41.667	60	243	85	2.54e-07	51.2	16	75	456685	456864
	P45544	contig_44	37.313	67	243	85	8.5e-06	46.6	11	77	1224086	1224286
	P45544	contig_54	36.066	61	243	98	0.000146	42.7	24	84	165261	165443
	P45544	contig_54	33.333	69	243	98	0.000896	40.4	9	77	446540	446746
	P45544	contig_1	44.068	59	243	91	4.19e-08	53.5	24	82	769467	769291	Flavonifractor plautii (YL31)	mOTUv4.0_000255
	P45544	contig_46	30.392	102	243	98	1.75e-08	54.7	22	117	821884	822159	Enterocloster clostridioformis (YL32)	mOTUv4.0_001557
	P45544	contig_46	33	100	243	98	1.77e-08	54.7	23	120	2395956	2396228	Enterocloster clostridioformis (YL32)	mOTUv4.0_001557
	P45544	contig_46	38.095	63	243	98	1.02e-05	46.2	13	75	95824	96012	Enterocloster clostridioformis (YL32)	mOTUv4.0_001557
	P45544	contig_46	37.288	59	243	98	0.000208	42.4	16	74	1011038	1010862	Enterocloster clostridioformis (YL32)	mOTUv4.0_001557
	P45544	contig_27	38.71	62	243	99	2.96e-08	54.3	13	74	1207878	1208063	Blautia pseudococcoides (YL58)	mOTUv4.0_046946
	P45544	contig_27	39.683	63	243	99	8.64e-08	52.8	20	82	3151184	3150996	Blautia pseudococcoides (YL58)	mOTUv4.0_046946
	P45544	contig_27	35.443	79	243	99	5.97e-06	47	13	88	2059915	2059679	Blautia pseudococcoides (YL58)	mOTUv4.0_046946
	P45544	contig_27	44.231	52	243	99	7.98e-06	46.6	24	75	3541955	3541800	Blautia pseudococcoides (YL58)	mOTUv4.0_046946
	P45544	contig_27	36.207	58	243	99	0.000167	42.7	16	73	383750	383577	Blautia pseudococcoides (YL58)	mOTUv4.0_046946
	P45544	contig_27	33.871	62	243	99	0.000443	41.2	12	73	2534523	2534708	Blautia pseudococcoides (YL58)	mOTUv4.0_046946
	P45544	contig_27	35.938	64	243	99	0.00073	40.8	10	73	2192525	2192713	Blautia pseudococcoides (YL58)	mOTUv4.0_046946
	P45544	contig_69	36.047	86	243	90	1.18e-10	61.2	13	93	671929	672186	Blautia_A sp900551075	mOTUv4.0_121559
	P45544	contig_69	52.381	42	243	90	8.25e-08	52.8	34	75	3427797	3427672	Blautia_A sp900551075	mOTUv4.0_121559
	P45544	contig_69	39.13	69	243	90	7.13e-07	50.1	10	78	3537271	3537065	Blautia_A sp900551075	mOTUv4.0_121559
	P45544	contig_69	40.984	61	243	90	6.91e-06	47	19	75	1779076	1778894	Blautia_A sp900551075	mOTUv4.0_121559
	P45544	contig_55	36.066	61	243	95	7.8e-07	49.7	16	76	567617	567799	Enterocloster clostridioformis (YL32)	mOTUv4.0_001557
	P45544	contig_55	37.879	66	243	95	7.98e-06	46.6	10	75	639943	640140	Enterocloster clostridioformis (YL32)	mOTUv4.0_001557
	P45544	contig_55	32.308	65	243	95	2.99e-05	45.1	12	76	339914	340096	Enterocloster clostridioformis (YL32)	mOTUv4.0_001557
